# Supplementary material for: Validity and safety of ID-JPL934 in lower gastrointestinal symptom improvement
Source: Sci Rep. 2021 Jun 22;11:13046. doi: 10.1038/s41598-021-92007-3 (PMC8219743; doi:10.1038/s41598-021-92007-3)
Supplement: Supplementary file 3 — Supplementary Information 3. [file 41598_2021_92007_MOESM3_ESM.xlsx]

## Sheet: Title Page
Validity and Safety of ID-JPL934 in Lower Gastrointestinal Symptom Improvement Cheol Min Shin1, Yoon Jin Choi1, Dong Ho Lee1, Jin Seok Moon2, Tae-Yoon Kim2, Yoon-Keun Kim3, Won-Hee Lee3, Hyuk Yoon1, Young Soo Park1 & Nayoung Kim1 1Department of Internal Medicine, Seoul National University Bundang Hospital, Seongnam, Gyeonggi, South Korea; 2Research Laboratories, ILDONG pharmaceutical Co., Ltd., H…

## Sheet: Table S1
	ID-JPL934 (n = 54)		P-value1	Placebo (n = 50)		P-value1	P-value2
	at baseline	at week 8		at baseline	at week 8
Caloires (kcal/day)	1674.00 ± 451.78	1643.91 ± 390.85	0.307	1566.30 ± 366.76	1679.93 ± 443.20	0.0706982	0.542823
Carbohydrate (g/day)	232.12 ± 66.33	228.77 ± 55.13	0.345	224.65 ± 58.80	238.62 ± 72.20	0.108452	0.894227
Fat (g/day)	50.36 ± 18.77	49.60 ± 17.02	0.404	43.74 ± 13.36	48.96 ± 16.72	0.0439362	0.12596
Protein (g/day)	64.94 ± 20.81	62.89 ± 18.07	0.253	61.04 ± 16.75	62.81 ± 18.05	0.304956	0.447541
Dietary fiber (g/day)	17.49 ± 5.94	18.08 ± 6.32	0.249013	16.87 ± 6.04	17.91 ± 7.46	0.21483	0.666184
Folate (μg/day)	337.63 ± 108.18	364.98 ± 154.70	0.0691702	327.50 ± 103.56	345.00 ± 123.19	0.185447	0.394424
Calcium (mg/day)	377.77 ± 151.31	406.10 ± 176.97	0.1069	332.72 ± 145.30	377.50 ± 175.69	0.0704218	0.112954
Table S1. Dietary intake of the study participants during the 8 weeks intervention period
Data are presented as the mean ± SD.
1 Analyzed by paired t-test between baseline and 8 weeks in each group
2 Analyzed by general linear model and the p-value represents the comparison to the placebo group

## Sheet: Table S2
Taxon	Taxonomy						Log10(relative abundance + 10-6)		nominal p-value	FDR q-value
	Phylum	Class	Order	Family	Genus		Placebo	ID-JPL934
OTU_17933	Proteobacteria	Gammaproteobacteria	Aeromonadales				-5.22 ± 1.28	-5.45 ± 1.18	0.0047	0.2021
OTU_15	Firmicutes	Clostridia	Clostridiales				-0.55 ± 0.34	-0.56 ± 0.26	0.0275	0.40549
OTU_230	Proteobacteria	Alphaproteobacteria	Rickettsiales				-5.34 ± 1.10	-5.25 ± 1.17	0.0311	0.40549
OTU_129902	Cyanobacteria	Chloroplast	Oryza sativa Japonica Group				-5.88 ± 0.52	-5.83 ± 0.63	0.0488	0.40549
OTU_207	Firmicutes	Clostridia	Clostridiales	Lachnospiraceae	Lachnospiraceae NK4A136 group		-3.86 ± 1.56	-3.54 ± 1.42	0.011	0.493333
OTU_78	Firmicutes	Clostridia	Clostridiales	Lachnospiraceae	Dorea		-2.87 ± 0.87	-2.96 ± 1.06	0.0161	0.493333
OTU_29	Firmicutes	Clostridia	Clostridiales	Ruminococcaceae	Faecalibacterium		-2.09 ± 1.04	-2.03 ± 0.85	0.02	0.493333
OTU_68	Firmicutes	Clostridia	Clostridiales	Ruminococcaceae	Ruminiclostridium 9		-3.89 ± 1.73	-3.55 ± 1.70	0.0419	0.6216
Table S2. Summary of taxa of which relative abundances were different between the placebo group and ID-JPL934 administation group at week 8 (microbiome originating from bacterial cells)
Only statistically significant taxa (nominal p-value < 0.05) were listed in the table. p-values were calculated using Student's t-test. Relative abundance of each taxon was log-transformed for normalization. Data were presented as mean ± standard deviation. Bold style indicates statistical significance.

## Sheet: Table S3
Taxon	Taxonomy						Log10(relative abundance + 10-6)		nominal p-value	FDR q-value
	Phylum	Class	Order	Family	Genus		Placebo	ID-JPL934
OTU_30	Verrucomicrobia						-2.03 ± 1.17	-2.33 ± 1.62	0.0403	0.516
OTU_119	Actinobacteria	Coriobacteriia					-2.14 ± 1.25	-2.98 ± 1.81	0.0121	0.16335
OTU_239	Deferribacteres	Deferribacteres					-5.29 ± 1.54	-5.83 ± 0.78	0.0202	0.1818
OTU_168	Tenericutes	Mollicutes					-5.07 ± 1.65	-5.61 ± 1.18	0.0398	0.26865
OTU_49	Firmicutes	Bacilli					-1.55 ± 0.93	-2.04 ± 1.45	0.0499	0.26946
OTU_20	Actinobacteria	Actinobacteria	Bifidobacteriales				-1.55 ± 0.86	-1.91 ± 1.41	0.0223	0.7176
OTU_30	Verrucomicrobia	Verrucomicrobiae	Verrucomicrobiales				-2.03 ± 1.17	-2.33 ± 1.62	0.0403	0.7176
OTU_20	Actinobacteria	Actinobacteria	Bifidobacteriales	Bifidobacteriaceae			-1.55 ± 0.86	-1.91 ± 1.41	0.0223	0.72842
OTU_30	Verrucomicrobia	Verrucomicrobiae	Verrucomicrobiales	Verrucomicrobiaceae			-2.03 ± 1.17	-2.33 ± 1.62	0.0403	0.72842
OTU_20	Actinobacteria	Actinobacteria	Bifidobacteriales	Bifidobacteriaceae	Bifidobacterium		-1.56 ± 0.86	-1.92 ± 1.41	0.0201	0.876065
OTU_224	Proteobacteria	Gammaproteobacteria	Pasteurellales	Pasteurellaceae	Haemophilus		-5.04 ± 1.67	-5.43 ± 1.36	0.0352	0.876065
OTU_30	Verrucomicrobia	Verrucomicrobiae	Verrucomicrobiales	Verrucomicrobiaceae	Akkermansia		-2.04 ± 1.17	-2.33 ± 1.62	0.0431	0.876065
Table S3. Summary of taxa of which relative abundances were different between the placebo group and ID-JPL934 administration group at week 8 (microbiome originating from bacteria-derived extracellular vesicles)
Only statistically significant taxa (nominal p-value < 0.05) were listed in the table. p-values were calculated using Student's t-test. Relative abundance of each taxon was log-transformed for normalization. Data were presented as mean ± standard deviation. Bold style indicates statistical significance.

## Sheet: Table S4
Taxon	Taxonomy						Log10(relative abundance + 10-6)		nominal p-value	FDR q-value
	Phylum	Class	Order	Family	Genus		Baseline	Week 8
OTU_522	Deferribacteres						-5.74 ± 0.79	-5.98 ± 0.22	0.0326	0.3586
OTU_522	Deferribacteres	Deferribacteres					-5.74 ± 0.79	-5.98 ± 0.22	0.0326	0.4763
OTU_73	Bacteroidetes	Flavobacteriia					-4.94 ± 1.26	-5.37 ± 1.19	0.0433	0.4763
OTU_522	Deferribacteres	Deferribacteres	Deferribacterales				-5.74 ± 0.79	-5.98 ± 0.22	0.0326	0.45465
OTU_73	Bacteroidetes	Flavobacteriia	Flavobacteriales				-4.94 ± 1.26	-5.37 ± 1.19	0.0433	0.45465
OTU_73	Bacteroidetes	Flavobacteriia	Flavobacteriales	Flavobacteriaceae			-4.94 ± 1.26	-5.37 ± 1.19	0.0433	0.672
OTU_11	Proteobacteria	Gammaproteobacteria	Enterobacteriales	Enterobacteriaceae	Citrobacter		-3.38 ± 1.83	-4.12 ± 1.86	0.025	0.872789
OTU_73	Bacteroidetes	Flavobacteriia	Flavobacteriales	Flavobacteriaceae	Cloacibacterium		-4.94 ± 1.26	-5.37 ± 1.19	0.0433	0.872789
Table S4. Summary of taxa of which relative abundances at week 8 were significanlty different from those at baseline in the placebo group (microbiome originating from bacterial cells)
Only statistically significant taxa (nominal p-value < 0.05) were listed in the table. p-values were calculated using Student's t-test. Relative abundance of each taxon was log-transformed for normalization. Data were presented as mean ± standard deviation. Bold style indicates statistical significance.

## Sheet: Table S5
Taxon	Taxonomy						Log10(relative abundance + 10-6)		nominal p-value	FDR q-value
	Phylum	Class	Order	Family	Genus		Placebo	ID-JPL934
OTU_4	Firmicutes						-0.33 ± 0.19	-0.38 ± 0.33	0.0084	0.0924
OTU_4	Firmicutes	Bacilli					-0.99 ± 0.43	-1.13 ± 0.53	0.0049	0.1078
OTU_15	Firmicutes	Clostridia					-0.55 ± 0.25	-0.56 ± 0.35	0.0367	0.4037
OTU_4	Firmicutes	Bacilli	Lactobacillales				-1 ± 0.44	-1.15 ± 0.54	0.005	0.215
OTU_112827	Cyanobacteria	Chloroplast	Solanum torvum				-5.65 ± 0.94	-5.22 ± 1.25	0.0222	0.463683
OTU_15	Firmicutes	Clostridia	Clostridiales				-0.55 ± 0.25	-0.56 ± 0.35	0.0366	0.463683
OTU_4	Firmicutes	Bacilli	Lactobacillales	Streptococcaceae			-1.18 ± 0.55	-1.31 ± 0.61	0.0109	0.152
OTU_24	Firmicutes	Bacilli	Lactobacillales	Leuconostocaceae			-2.44 ± 1	-2.87 ± 1.23	0.0117	0.152
OTU_71	Firmicutes	Bacilli	Lactobacillales	Lactobacillaceae			-2.98 ± 1.18	-3.31 ± 1.45	0.0179	0.152
OTU_44	Firmicutes	Clostridia	Clostridiales	Lachnospiraceae			-1.09 ± 0.33	-1.12 ± 0.42	0.019	0.152
OTU_9	Firmicutes	Clostridia	Clostridiales	Clostridiaceae 1			-2.75 ± 1.35	-3.16 ± 1.55	0.024	0.1536
OTU_56	Firmicutes	Clostridia	Clostridiales	Christensenellaceae			-2.9 ± 1.44	-3.33 ± 1.61	0.0354	0.178743
OTU_21	Firmicutes	Clostridia	Clostridiales	Peptostreptococcaceae			-1.88 ± 0.79	-2.04 ± 0.71	0.0391	0.178743
OTU_64	Firmicutes	Clostridia	Clostridiales	Lachnospiraceae			-2.83 ± 1	-3.2 ± 1.37	0.0104	0.248754
OTU_78	Firmicutes	Clostridia	Clostridiales	Lachnospiraceae	Dorea		-2.81 ± 0.85	-3.02 ± 1.07	0.0107	0.248754
OTU_4	Firmicutes	Bacilli	Lactobacillales	Streptococcaceae	Streptococcus		-1.19 ± 0.57	-1.32 ± 0.61	0.0125	0.248754
OTU_9	Firmicutes	Clostridia	Clostridiales	Clostridiaceae 1	Clostridium sensu stricto 1		-2.75 ± 1.35	-3.21 ± 1.6	0.0235	0.248754
OTU_117	Firmicutes	Clostridia	Clostridiales	Lachnospiraceae	Lachnospiraceae NC2004 group		-4.09 ± 1.49	-4.21 ± 1.39	0.0276	0.248754
OTU_38	Firmicutes	Clostridia	Clostridiales	Lachnospiraceae	Lachnoclostridium		-2.09 ± 0.61	-2.24 ± 0.61	0.0284	0.248754
OTU_56	Firmicutes	Clostridia	Clostridiales	Christensenellaceae	Christensenellaceae R-7 group		-3.08 ± 1.62	-3.5 ± 1.71	0.0319	0.248754
OTU_71	Firmicutes	Bacilli	Lactobacillales	Lactobacillaceae	Lactobacillus		-3.06 ± 1.23	-3.34 ± 1.44	0.032	0.248754
OTU_44	Firmicutes	Clostridia	Clostridiales	Lachnospiraceae	Lachnospiraceae UCG-008		-1.8 ± 0.45	-1.89 ± 0.74	0.0354	0.248754
OTU_157	Actinobacteria	Coriobacteriia	Coriobacteriales	Coriobacteriaceae	Atopobium		-3.57 ± 1.22	-3.87 ± 1.45	0.0402	0.248754
OTU_11	Proteobacteria	Gammaproteobacteria	Enterobacteriales	Enterobacteriaceae	Citrobacter		-3.38 ± 1.83	-4.12 ± 1.86	0.0424	0.248754
OTU_304	Firmicutes	Clostridia	Clostridiales	Lachnospiraceae	Blautia		-2.07 ± 0.56	-2.13 ± 0.63	0.0437	0.248754
OTU_30	Firmicutes	Bacilli	Lactobacillales	Leuconostocaceae	Leuconostoc		-3.53 ± 1.24	-3.85 ± 1.37	0.0437	0.248754
OTU_21	Firmicutes	Clostridia	Clostridiales	Peptostreptococcaceae	Intestinibacter		-2.02 ± 0.86	-2.27 ± 0.92	0.0497	0.2627
Table S5. Summary of taxa of which relative abundances at week 8 were significantly different from those at baseline in the ID-JPL934 group (microbiome originating from bacterial cells)
Only statistically significant taxa (nominal p-value < 0.05) were listed in the table. p-values were calculated using Student's t-test. Relative abundance of each taxon was log-transformed for normalization. Data were presented as mean ± standard deviation. Bold style indicates statistical significance.

## Sheet: Table S6
Taxon	Taxonomy						Log10(relative abundance + 10-6)		nominal p-value	FDR q-value
	Phylum	Class	Order	Family	Genus		Baseline	8 weeks
OTU_20	Actinobacteria						-1.07 ± 0.29	-1.53 ± 0.73	0.0001	0.0015
OTU_17	Proteobacteria						-0.73 ± 0.32	-0.80 ± 0.43	0.0153	0.0795
OTU_239	Deferribacteres						-5.29 ± 1.54	-5.83 ± 0.78	0.0159	0.0795
OTU_28	Cyanobacteria						-4.75 ± 1.87	-5.18 ± 1.58	0.0271	0.101625
OTU_20	Actinobacteria	Actinobacteria					-1.19 ± 0.33	-1.82 ± 1.15	0.0001	0.0027
OTU_119	Actinobacteria	Coriobacteriia					-2.14 ± 1.25	-2.98 ± 1.81	0.0017	0.02295
OTU_23	Proteobacteria	Gammaproteobacteria					-1.01 ± 0.29	-1.13 ± 0.61	0.0071	0.0639
OTU_239	Deferribacteres	Deferribacteres					-5.29 ± 1.54	-5.83 ± 0.78	0.0159	0.10476
OTU_49	Firmicutes	Bacilli					-1.55 ± 0.93	-2.04 ± 1.45	0.0194	0.10476
OTU_28	Cyanobacteria	Chloroplast					-4.75 ± 1.87	-5.18 ± 1.58	0.0271	0.12195
OTU_20	Actinobacteria	Actinobacteria	Bifidobacteriales				-1.27 ± 0.35	-2.19 ± 1.50	0.0001	0.0048
OTU_119	Actinobacteria	Coriobacteriia	Coriobacteriales				-2.14 ± 1.25	-2.98 ± 1.81	0.0017	0.0408
OTU_19	Proteobacteria	Gammaproteobacteria	Enterobacteriales				-1.65 ± 0.67	-1.93 ± 1.11	0.0036	0.0576
OTU_49	Firmicutes	Bacilli	Lactobacillales				-1.66 ± 0.92	-2.25 ± 1.60	0.0153	0.15264
OTU_239	Deferribacteres	Deferribacteres	Deferribacterales				-5.29 ± 1.54	-5.83 ± 0.78	0.0159	0.15264
OTU_390	Actinobacteria	Actinobacteria	Actinomycetales				-5.12 ± 1.61	-5.46 ± 1.32	0.0206	0.1626
OTU_23	Proteobacteria	Gammaproteobacteria	Pseudomonadales				-1.33 ± 0.83	-1.45 ± 0.98	0.025	0.1626
OTU_28	Cyanobacteria	Chloroplast	uncultured bacterium				-4.75 ± 1.87	-5.18 ± 1.58	0.0271	0.1626
OTU_20	Actinobacteria	Actinobacteria	Bifidobacteriales	Bifidobacteriaceae			-1.27 ± 0.35	-2.19 ± 1.50	0.0001	0.00215
OTU_86	Firmicutes	Clostridia	Clostridiales	Lachnospiraceae			-1.07 ± 0.29	-1.55 ± 0.85	0.0001	0.00215
OTU_62	Firmicutes	Bacilli	Lactobacillales	Enterococcaceae			-4.17 ± 1.99	-4.89 ± 1.82	0.0016	0.018275
OTU_119	Actinobacteria	Coriobacteriia	Coriobacteriales	Coriobacteriaceae			-2.14 ± 1.25	-2.98 ± 1.81	0.0017	0.018275
OTU_19	Proteobacteria	Gammaproteobacteria	Enterobacteriales	Enterobacteriaceae			-1.65 ± 0.67	-1.93 ± 1.11	0.0036	0.03096
OTU_556	Proteobacteria	Gammaproteobacteria	Pseudomonadales	Pseudomonadaceae			-2.80 ± 1.65	-3.30 ± 1.88	0.0131	0.0938833
OTU_239	Deferribacteres	Deferribacteres	Deferribacterales	Deferribacteraceae			-5.29 ± 1.54	-5.83 ± 0.78	0.0159	0.0976714
OTU_390	Actinobacteria	Actinobacteria	Actinomycetales	Actinomycetaceae			-5.12 ± 1.61	-5.46 ± 1.32	0.0206	0.109411
OTU_23	Proteobacteria	Gammaproteobacteria	Pseudomonadales	Moraxellaceae			-1.43 ± 0.93	-1.60 ± 1.15	0.0229	0.109411
OTU_28	Cyanobacteria	Chloroplast	uncultured bacterium	uncultured bacterium			-4.75 ± 1.87	-5.18 ± 1.58	0.0271	0.11653
OTU_169	Firmicutes	Bacilli	Bacillales	Staphylococcaceae			-3.63 ± 2.01	-4.15 ± 1.97	0.0331	0.129391
OTU_49	Firmicutes	Bacilli	Lactobacillales	Streptococcaceae			-2.40 ± 1.51	-3.24 ± 2.06	0.0435	0.155875
OTU_193	Firmicutes	Clostridia	Clostridiales	Lachnospiraceae	Anaerostipes		-3.67 ± 2.00	-4.97 ± 1.72	0.0001	0.00303333
OTU_86	Firmicutes	Clostridia	Clostridiales	Lachnospiraceae	Lachnospiraceae UCG-008		-2.29 ± 1.33	-4.00 ± 2.02	0.0001	0.00303333
OTU_20	Actinobacteria	Actinobacteria	Bifidobacteriales	Bifidobacteriaceae	Bifidobacterium		-1.28 ± 0.35	-2.20 ± 1.50	0.0001	0.00303333
OTU_228	Firmicutes	Clostridia	Clostridiales	Lachnospiraceae	[Eubacterium] hallii group		-4.18 ± 1.93	-5.33 ± 1.44	0.0005	0.011375
OTU_34	Firmicutes	Clostridia	Clostridiales	Lachnospiraceae	Lachnoclostridium		-3.11 ± 1.86	-3.95 ± 2.01	0.0008	0.01456
OTU_231	Firmicutes	Clostridia	Clostridiales	Lachnospiraceae	Dorea		-4.71 ± 1.80	-5.50 ± 1.29	0.0011	0.0156
OTU_201	Firmicutes	Clostridia	Clostridiales	Lachnospiraceae	Lachnospiraceae NK4A136 group		-3.95 ± 2.00	-4.93 ± 1.73	0.0012	0.0156
OTU_62	Firmicutes	Bacilli	Lactobacillales	Enterococcaceae	Enterococcus		-4.17 ± 1.99	-4.89 ± 1.82	0.0016	0.0182
OTU_119	Actinobacteria	Coriobacteriia	Coriobacteriales	Coriobacteriaceae	Collinsella		-2.52 ± 1.56	-3.56 ± 1.98	0.0034	0.0343778
OTU_556	Proteobacteria	Gammaproteobacteria	Pseudomonadales	Pseudomonadaceae	Pseudomonas		-2.80 ± 1.65	-3.30 ± 1.88	0.0131	0.11921
OTU_185	Firmicutes	Clostridia	Clostridiales	Lachnospiraceae	Fusicatenibacter		-4.22 ± 1.96	-5.36 ± 1.43	0.0152	0.120575
OTU_239	Deferribacteres	Deferribacteres	Deferribacterales	Deferribacteraceae	Mucispirillum		-5.29 ± 1.54	-5.83 ± 0.78	0.0159	0.120575
OTU_110	Firmicutes	Clostridia	Clostridiales	Ruminococcaceae	Ruminococcaceae UCG-005		-5.13 ± 1.63	-4.81 ± 1.82	0.0176	0.1232
OTU_390	Actinobacteria	Actinobacteria	Actinomycetales	Actinomycetaceae	Actinomyces		-5.12 ± 1.61	-5.46 ± 1.32	0.0206	0.1339
OTU_23	Proteobacteria	Gammaproteobacteria	Pseudomonadales	Moraxellaceae	Acinetobacter		-1.43 ± 0.93	-1.60 ± 1.15	0.0229	0.138927
OTU_28	Cyanobacteria	Chloroplast	uncultured bacterium	uncultured bacterium	uncultured bacterium		-4.75 ± 1.87	-5.18 ± 1.58	0.0271	0.154131
OTU_88	Firmicutes	Erysipelotrichia	Erysipelotrichales	Erysipelotrichaceae	Erysipelotrichaceae UCG-003		-4.58 ± 1.88	-5.17 ± 1.61	0.0313	0.167339
OTU_169	Firmicutes	Bacilli	Bacillales	Staphylococcaceae	Staphylococcus		-3.63 ± 2.01	-4.15 ± 1.97	0.0331	0.167339
Table S6. Summary of taxa of which relative abundances at week 8 were significanlty different from those at baseline in the placebo group (microbiome originating from bacteria-derived extracellular vesicles)
Only statistically significant taxa (nominal p-value < 0.05) were listed in the table. p-values were calculated using Student's t-test. Relative abundance of each taxon was log-transformed for normalization. Data were presented as mean ± standard deviation. Bold style indicates statistical significance.

## Sheet: Table S7
Taxon	Taxonomy						Log10(relative abundance + 10-6)		nominal p-value	FDR q-value
	Phylum	Class	Order	Family	Genus		Baseline	8 weeks
OTU_20	Actinobacteria						-1.07 ± 0.29	-1.53 ± 0.73	0.0001	0.0015
OTU_239	Deferribacteres						-5.29 ± 1.54	-5.83 ± 0.78	0.0202	0.1515
OTU_168	Tenericutes						-5.07 ± 1.65	-5.61 ± 1.18	0.0398	0.199
OTU_20	Actinobacteria	Actinobacteria					-1.19 ± 0.33	-1.82 ± 1.15	0.0001	0.0027
OTU_119	Actinobacteria	Coriobacteriia					-2.14 ± 1.25	-2.98 ± 1.81	0.0121	0.16335
OTU_239	Deferribacteres	Deferribacteres					-5.29 ± 1.54	-5.83 ± 0.78	0.0202	0.1818
OTU_168	Tenericutes	Mollicutes					-5.07 ± 1.65	-5.61 ± 1.18	0.0398	0.26865
OTU_49	Firmicutes	Bacilli					-1.55 ± 0.93	-2.04 ± 1.45	0.0499	0.26946
OTU_20	Actinobacteria	Actinobacteria	Bifidobacteriales				-1.27 ± 0.35	-2.19 ± 1.5	0.0001	0.0048
OTU_407	Proteobacteria	Alphaproteobacteria	Rhizobiales				-5.4 ± 1.38	-4.92 ± 1.73	0.0054	0.1296
OTU_119	Actinobacteria	Coriobacteriia	Coriobacteriales				-2.14 ± 1.25	-2.98 ± 1.81	0.0121	0.168
OTU_49	Firmicutes	Bacilli	Lactobacillales				-1.66 ± 0.92	-2.25 ± 1.6	0.014	0.168
OTU_239	Deferribacteres	Deferribacteres	Deferribacterales				-5.29 ± 1.54	-5.83 ± 0.78	0.0202	0.19392
OTU_170	Actinobacteria	Actinobacteria	Micrococcales				-4.22 ± 1.97	-4.67 ± 1.88	0.0294	0.2352
OTU_20	Actinobacteria	Actinobacteria	Bifidobacteriales	Bifidobacteriaceae			-1.27 ± 0.35	-2.19 ± 1.5	0.0001	0.00215
OTU_86	Firmicutes	Clostridia	Clostridiales	Lachnospiraceae			-1.07 ± 0.29	-1.55 ± 0.85	0.0001	0.00215
OTU_269	Bacteroidetes	Bacteroidia	Bacteroidales	Bacteroidales S24-7 group			-3.87 ± 2.01	-4.75 ± 1.79	0.002	0.0286667
OTU_156	Firmicutes	Bacilli	Lactobacillales	Lactobacillaceae			-2.77 ± 1.68	-3.57 ± 1.98	0.0034	0.03655
OTU_49	Firmicutes	Bacilli	Lactobacillales	Streptococcaceae			-2.4 ± 1.51	-3.24 ± 2.06	0.0055	0.0473
OTU_170	Actinobacteria	Actinobacteria	Micrococcales	Micrococcaceae			-4.61 ± 1.88	-4.96 ± 1.74	0.0086	0.0616333
OTU_119	Actinobacteria	Coriobacteriia	Coriobacteriales	Coriobacteriaceae			-2.14 ± 1.25	-2.98 ± 1.81	0.0121	0.0743286
OTU_239	Deferribacteres	Deferribacteres	Deferribacterales	Deferribacteraceae			-5.29 ± 1.54	-5.83 ± 0.78	0.0202	0.108575
OTU_86	Firmicutes	Clostridia	Clostridiales	Lachnospiraceae	Lachnospiraceae UCG-008		-2.29 ± 1.33	-4 ± 2.02	0.0001	0.002275
OTU_20	Actinobacteria	Actinobacteria	Bifidobacteriales	Bifidobacteriaceae	Bifidobacterium		-1.28 ± 0.35	-2.2 ± 1.5	0.0001	0.002275
OTU_185	Firmicutes	Clostridia	Clostridiales	Lachnospiraceae	Fusicatenibacter		-4.22 ± 1.96	-5.36 ± 1.43	0.0001	0.002275
OTU_1217	Firmicutes	Clostridia	Clostridiales	Lachnospiraceae	Blautia		-2.86 ± 1.75	-3.86 ± 1.94	0.0001	0.002275
OTU_228	Firmicutes	Clostridia	Clostridiales	Lachnospiraceae	[Eubacterium] hallii group		-4.18 ± 1.93	-5.33 ± 1.44	0.0009	0.01638
OTU_119	Actinobacteria	Coriobacteriia	Coriobacteriales	Coriobacteriaceae	Collinsella		-2.52 ± 1.56	-3.56 ± 1.98	0.0018	0.026
OTU_269	Bacteroidetes	Bacteroidia	Bacteroidales	Bacteroidales S24-7 group	uncultured bacterium		-3.87 ± 2.01	-4.75 ± 1.79	0.002	0.026
OTU_156	Firmicutes	Bacilli	Lactobacillales	Lactobacillaceae	Lactobacillus		-2.77 ± 1.68	-3.57 ± 1.98	0.0034	0.03731
OTU_52	Firmicutes	Clostridia	Clostridiales	Lachnospiraceae	[Ruminococcus] gnavus group		-4.19 ± 2.07	-5.01 ± 1.73	0.0037	0.03731
OTU_7	Firmicutes	Negativicutes	Selenomonadales	Veillonellaceae	Megamonas		-4.33 ± 1.98	-4.63 ± 1.98	0.0041	0.03731
OTU_170	Actinobacteria	Actinobacteria	Micrococcales	Micrococcaceae	Micrococcus		-5 ± 1.7	-5.32 ± 1.47	0.0099	0.0819
OTU_193	Firmicutes	Clostridia	Clostridiales	Lachnospiraceae	Anaerostipes		-3.67 ± 2	-4.97 ± 1.72	0.0113	0.0856917
OTU_3739	Firmicutes	Clostridia	Clostridiales	Lachnospiraceae	[Eubacterium] rectale group		-5.06 ± 1.64	-5.63 ± 1.11	0.0126	0.0882
OTU_201	Firmicutes	Clostridia	Clostridiales	Lachnospiraceae	Lachnospiraceae NK4A136 group		-3.95 ± 2	-4.93 ± 1.73	0.0181	0.11765
OTU_239	Deferribacteres	Deferribacteres	Deferribacterales	Deferribacteraceae	Mucispirillum		-5.29 ± 1.54	-5.83 ± 0.78	0.0202	0.122547
OTU_2871	Firmicutes	Clostridia	Clostridiales	Lachnospiraceae	Lachnospiraceae NC2004 group		-5.28 ± 1.5	-5.44 ± 1.39	0.0292	0.165822
OTU_49	Firmicutes	Bacilli	Lactobacillales	Streptococcaceae	Streptococcus		-2.52 ± 1.61	-3.24 ± 2.06	0.0315	0.165822
OTU_54	Firmicutes	Clostridia	Clostridiales	Lachnospiraceae	Tyzzerella 4		-5.25 ± 1.52	-5.64 ± 1.17	0.0328	0.165822
OTU_331	Firmicutes	Erysipelotrichia	Erysipelotrichales	Erysipelotrichaceae	Catenibacterium		-5.13 ± 1.59	-5.63 ± 1.14	0.0453	0.216963
OTU_57	Proteobacteria	Gammaproteobacteria	Xanthomonadales	Xanthomonadaceae	Stenotrophomonas		-5.63 ± 1.12	-5.28 ± 1.51	0.0483	0.219765
Table S7. Summary of taxa of which relative abundances at week 8 were significanlty different from those at baseline in the ID-JPL934 group (microbiome originating from bacteria-derived extracellular vesicles)
Only statistically significant taxa (nominal p-value < 0.05) were listed in the table. p-values were calculated using Student's t-test. Relative abundance of each taxon was log-transformed for normalization. Data were presented as mean ± standard deviation. Bold style indicates statistical significance.

## Sheet: Table S8
Target species	Primer names	Primer sequence (5'- 3')	References
Lactobacillus johnsonii	Lj1	CAC TAG ACG CAT GTC TAG AG	[45]
	La2	AGT CTC TCA ACT CGG CTA TG
Lactobacillus plantarum	Lpl2F	CAT TGG AAC CGA ACC AGT TG	[46]
	Lpl2R	CGG TGT TCT CGG TTT CAT TAT G
Bifidobacterium lactis	AnimF	GCA CGG TTT TGT GGC TGG	[46]
	AnimR	GAC CTG GGG GAC ACA CTG
Table S8. Oligonucleotides used for quantitative real-time PCR assays
References:
45. Furet, J.P., Quénée, P. & Tailliez. P. Molecular quantification of lactic acid bacteria in fermented milk products using real-time quantitative PCR. Int. J. Food Microbiol. 97, 197-207 (2004).
46. Mezzasalma, V et al. A Randomized, Double-Blind, Placebo-Controlled Trial: The Efficacy of Multispecies Probiotic Supplementation in Alleviating Symptoms of Irritable Bowel Syndrome Associated with Constipation. Biomed. Res. Int. 2016, 4740907 (2016).
